# Supplementary material for: Calcium Dynamics, WUSCHEL Expression and Callose Deposition during Somatic Embryogenesis in Arabidopsis thaliana Immature Zygotic Embryos
Source: Plants (Basel). 2023 Feb 23;12(5):1021. doi: 10.3390/plants12051021 (PMC10005541; doi:10.3390/plants12051021)
Supplement: Supplementary file 1 [file plants-12-01021-s001.zip]

Archive with 1 entries (1 files):
- plants-2196956-supplementary.pdf
